# Supplementary material for: Spaceborne Synthetic Aperture Radar Survey of Subsidence in Hampton Roads, Virginia (USA)
Source: Sci Rep. 2017 Nov 7;7:14752. doi: 10.1038/s41598-017-15309-5 (PMC5677032; doi:10.1038/s41598-017-15309-5)
Supplement: Supplementary file 2 — Dataset 1 [file 41598_2017_15309_MOESM2_ESM.zip]

Archive with 4 entries (3 files):
- v_up.dat
- v_up.hdr
- __MACOSX/
- __MACOSX/._v_up.hdr
